# Supplementary material for: Schistosomiasis–Microbiota Interactions: A Systematic Review and Meta-Analysis
Source: Pathogens. 2024 Oct 16;13(10):906. doi: 10.3390/pathogens13100906 (PMC11510367; doi:10.3390/pathogens13100906)
Supplement: Supplementary file 1 [file pathogens-13-00906-s001.zip]

Archive with 1 entries (1 files):
- pathogens-3222002-supplementary.pdf
